# Supplementary material for: Discovery of a diagnostic biomarker for colon cancer through proteomic profiling of small extracellular vesicles
Source: BMC Cancer. 2018 Nov 1;18:1058. doi: 10.1186/s12885-018-4952-y (PMC6211419; doi:10.1186/s12885-018-4952-y)
Supplement: Supplementary file 1 — Table S1. Protein list of small-EVs from HCT-116 and HT-29 CC cell lines. (XLSX 45 kb) [file 12885_2018_4952_MOESM1_ESM.xlsx]

## Sheet: Sheet1
prot_acc	prot_desc	Protein score
		HCT116						HT-29
		Biological 1			Biological 2			Biological 1			Biological 2
		Analytical 1	Analytical 2	Analytical 3	Analytical 1	Analytical 2	Analytical 3	Analytical 1	Analytical 2	Analytical 3	Analytical 1	Analytical 2	Analytical 3
1433B_HUMAN	14-3-3 protein beta/alpha GN=YWHAB							99	50				114
1433E_HUMAN	14-3-3 protein epsilon GN=YWHAE	87	80	93	46	70	68	87	76	115	105	106
1433F_HUMAN	14-3-3 protein eta GN=YWHAH							92
1433G_HUMAN	14-3-3 protein gamma GN=YWHAG		59	98				145	40	82
1433T_HUMAN	14-3-3 protein theta GN=YWHAQ				61			132	47	116	72	84	122
1433Z_HUMAN	14-3-3 protein zeta/delta GN=YWHAZ	164	210	101	101	169	79	247	110	203	146	154	175
1A01_HUMAN	HLA class I histocompatibility antigen, A-1 alpha chain GN=HLA-A						52					34
1A02_HUMAN	HLA class I histocompatibility antigen, A-2 alpha chain GN=HLA-A			31							60		36
1A25_HUMAN	HLA class I histocompatibility antigen, A-25 alpha chain GN=HLA-A	37
1A80_HUMAN	HLA class I histocompatibility antigen, A-80 alpha chain GN=HLA-A			31
1B44_HUMAN	HLA class I histocompatibility antigen, B-44 alpha chain GN=HLA-B			46
2AAA_HUMAN	Serine/threonine-protein phosphatase 2A 65 kDa regulatory subunit A alpha isoform GN=PPP2R1A				31							33
2ABA_HUMAN	Serine/threonine-protein phosphatase 2A 55 kDa regulatory subunit B alpha isoform GN=PPP2R2A				41	58	52
4F2_HUMAN	4F2 cell-surface antigen heavy chain GN=SLC3A2	170	199	152	105	118	105	203	262	132	101	132	186
5NTD_HUMAN	5~-nucleotidase GN=NT5E							43
6PGD_HUMAN	6-phosphogluconate dehydrogenase, decarboxylating GN=PGD		35	40			37	52		75
A2ML1_HUMAN	Alpha-2-macroglobulin-like protein 1 GN=A2ML1		32	32		34
AAAT_HUMAN	Neutral amino acid transporter B(0) GN=SLC1A5	72	51	55	93	64	159	108	95	92	69	62	43
ABCE1_HUMAN	ATP-binding cassette sub-family E member 1 GN=ABCE1						35
ACLY_HUMAN	ATP-citrate synthase GN=ACLY	78	59	47	148	155	121				31	72
ACSL4_HUMAN	Long-chain-fatty-acid--CoA ligase 4 GN=ACSL4							38
ACTA_HUMAN	Actin, aortic smooth muscle GN=ACTA2												73
ACTB_HUMAN	Actin, cytoplasmic 1 GN=ACTB	386	198	282	219	250	117	757	484	458	369	424	440
ACTBL_HUMAN	Beta-actin-like protein 2 GN=ACTBL2							160			121
ACTC_HUMAN	Actin, alpha cardiac muscle 1 GN=ACTC1							215	160
ACTN1_HUMAN	Alpha-actinin-1 GN=ACTN1		106		47	65	38
ACTN4_HUMAN	Alpha-actinin-4 GN=ACTN4	125						454	272	376	190	164	170
ACTZ_HUMAN	Alpha-centractin GN=ACTR1A					56	39
ADA10_HUMAN	Disintegrin and metalloproteinase domain-containing protein 10 GN=ADAM10											32
ADRO_HUMAN	NADPH:adrenodoxin oxidoreductase, mitochondrial GN=FDXR		40
AFAD_HUMAN	Afadin GN=MLLT4							33	45
AGRIN_HUMAN	Agrin GN=AGRN								34		242	339	336
AK1BA_HUMAN	Aldo-keto reductase family 1 member B10 GN=AKR1B10							39	37	48
AK1C1_HUMAN	Aldo-keto reductase family 1 member C1 GN=AKR1C1							32
AL1A1_HUMAN	Retinal dehydrogenase 1 GN=ALDH1A1							46	55				64
ALBU_HUMAN	Serum albumin GN=ALB		65							54
ALDOA_HUMAN	Fructose-bisphosphate aldolase A GN=ALDOA	46	80	118	64	54		89	59	94		86
ANM1_HUMAN	Protein arginine N-methyltransferase 1 GN=PRMT1	38	63	87	89	79	61
ANM3_HUMAN	Protein arginine N-methyltransferase 3 GN=PRMT3	38
ANT3_HUMAN	Antithrombin-III GN=SERPINC1												32
ANX11_HUMAN	Annexin A11 GN=ANXA11				69	50	34	167	93	122	138	152	246
ANX13_HUMAN	Annexin A13 GN=ANXA13										33
ANXA1_HUMAN	Annexin A1 GN=ANXA1	159	137	97	79	68	199	156	49	130	91	135	118
ANXA2_HUMAN	Annexin A2 GN=ANXA2	423	379	321	214	254	301	654	351	570	353	609	544
ANXA3_HUMAN	Annexin A3 GN=ANXA3	72	40	34				56
ANXA4_HUMAN	Annexin A4 GN=ANXA4	105	73		184	137	163	310	140	370	163	137	213
ANXA5_HUMAN	Annexin A5 GN=ANXA5	148	120	97	173	182	145	128	52	123	147	173	161
ANXA6_HUMAN	Annexin A6 GN=ANXA6	93	66	69	102	115	103
ANXA7_HUMAN	Annexin A7 GN=ANXA7						33			35
ARD1_HUMAN	GTP-binding protein ARD-1 GN=TRIM23										46
ARF1_HUMAN	ADP-ribosylation factor 1 GN=ARF1	130	90	61	45	32	37	149	88		65	58	55
ARF6_HUMAN	ADP-ribosylation factor 6 GN=ARF6									43	46
ARP2_HUMAN	Actin-related protein 2 GN=ACTR2							49
ARP3B_HUMAN	Actin-related protein 3B GN=ACTR3B		74	75				77	36	38
ARPC3_HUMAN	Actin-related protein 2/3 complex subunit 3 GN=ARPC3							39	43	51
ARPC4_HUMAN	Actin-related protein 2/3 complex subunit 4 GN=ARPC4								32
ASNS_HUMAN	Asparagine synthetase [glutamine-hydrolyzing] GN=ASNS	47		44	50	59	56
AT1A1_HUMAN	Sodium/potassium-transporting ATPase subunit alpha-1 GN=ATP1A1	168	177	148	61		52	354	226	182	118	71	76
AT1B1_HUMAN	Sodium/potassium-transporting ATPase subunit beta-1 GN=ATP1B1				39	40				67	67	64	67
AT1B3_HUMAN	Sodium/potassium-transporting ATPase subunit beta-3 GN=ATP1B3					32
AT2B1_HUMAN	Plasma membrane calcium-transporting ATPase 1 GN=ATP2B1							58		59
ATN1_HUMAN	Atrophin-1 GN=ATN1			35
ATPA_HUMAN	ATP synthase subunit alpha, mitochondrial GN=ATP5A1												50
BASI_HUMAN	Basigin GN=BSG	37							32
BROX_HUMAN	BRO1 domain-containing protein BROX GN=BROX							63		34	61	44	86
CAB39_HUMAN	Calcium-binding protein 39 GN=CAB39									40		40	45
CADH1_HUMAN	Cadherin-1 GN=CDH1									41
CALM_HUMAN	Calmodulin GN=CALM1							47
CAND1_HUMAN	Cullin-associated NEDD8-dissociated protein 1 GN=CAND1	86	118	42	42	70	75
CAP1_HUMAN	Adenylyl cyclase-associated protein 1 GN=CAP1							54
CAPZB_HUMAN	F-actin-capping protein subunit beta GN=CAPZB							56
CAZA1_HUMAN	F-actin-capping protein subunit alpha-1 GN=CAPZA1		33
CB39L_HUMAN	Calcium-binding protein 39-like GN=CAB39L									40			32
CD151_HUMAN	CD151 antigen GN=CD151							55
CD27_HUMAN	CD27 antigen GN=CD27									32
CD44_HUMAN	CD44 antigen GN=CD44		35							41
CD63_HUMAN	CD63 antigen GN=CD63							55		35
CD81_HUMAN	CD81 antigen GN=CD81				66	61		68	45		108	145	100
CD82_HUMAN	CD82 antigen GN=CD82							87	34	47
CD9_HUMAN	CD9 antigen GN=CD9	115	116	106	100	96	92	144		64	98	103	71
CD97_HUMAN	CD97 antigen GN=CD97							31	59
CHADL_HUMAN	Chondroadherin-like protein GN=CHADL								32
CJ012_HUMAN	Uncharacterized protein C10orf12 GN=C10orf12							36
CK087_HUMAN	Uncharacterized protein C11orf87 GN=C11orf87	37						37
CLD14_HUMAN	Claudin-14 GN=CLDN14								33
CLD3_HUMAN	Claudin-3 GN=CLDN3			34				72	41	99	74	64	39
CLD7_HUMAN	Claudin-7 GN=CLDN7				87	75	58	138	61
CLH1_HUMAN	Clathrin heavy chain 1 GN=CLTC	274	363	434	536	485	405	309	175	258	180	287	203
CLIC1_HUMAN	Chloride intracellular channel protein 1 GN=CLIC1	32	35	78			64	162	117	120		58	108
CN37_HUMAN	2~,3~-cyclic-nucleotide 3~-phosphodiesterase GN=CNP											86	44
CO9_HUMAN	Complement component C9 GN=C9		39			41		34		53	69	36	37
COBA1_HUMAN	Collagen alpha-1(XI) chain GN=COL11A1							33
COF1_HUMAN	Cofilin-1 GN=CFL1	89	56		99	96	71	135	146		100		106
COPB_HUMAN	Coatomer subunit beta GN=COPB1	49	41		50	56	47						37
COR1C_HUMAN	Coronin-1C GN=CORO1C							53		39
CP048_HUMAN	Uncharacterized protein C16orf48 GN=C16orf48			32
CPNE1_HUMAN	Copine-1 GN=CPNE1	35			41	41
CPNE2_HUMAN	Copine-2 GN=CPNE2	40				37	36				32
CPNE3_HUMAN	Copine-3 GN=CPNE3		75	42
CTL1_HUMAN	Choline transporter-like protein 1 GN=SLC44A1			47				71	80	127	72	56	42
CTL2_HUMAN	Choline transporter-like protein 2 GN=SLC44A2							61
CTNA1_HUMAN	Catenin alpha-1 GN=CTNNA1		72					671	552	275	127	198	225
CTNA2_HUMAN	Catenin alpha-2 GN=CTNNA2							205	87	107
CTNB1_HUMAN	Catenin beta-1 GN=CTNNB1		61	48				182	106	125	119	53	71
CTND1_HUMAN	Catenin delta-1 GN=CTNND1							296	322	361	101	150	155
CTND2_HUMAN	Catenin delta-2 GN=CTNND2								52
CTR9_HUMAN	RNA polymerase-associated protein CTR9 homolog GN=CTR9			38
CYFP1_HUMAN	Cytoplasmic FMR1-interacting protein 1 GN=CYFIP1		50					79	39	44	38	79	44
DAF_HUMAN	Complement decay-accelerating factor GN=CD55							57	33		53	53	60
DC1I2_HUMAN	Cytoplasmic dynein 1 intermediate chain 2 GN=DYNC1I2							32
DDX17_HUMAN	Probable ATP-dependent RNA helicase DDX17 GN=DDX17	48
DDX3X_HUMAN	ATP-dependent RNA helicase DDX3X GN=DDX3X			50	60		49		39
DDX3Y_HUMAN	ATP-dependent RNA helicase DDX3Y GN=DDX3Y					33
DDX5_HUMAN	Probable ATP-dependent RNA helicase DDX5 GN=DDX5		64
DEST_HUMAN	Destrin GN=DSTN							45
DHSO_HUMAN	Sorbitol dehydrogenase GN=SORD							33		51
DHX15_HUMAN	Putative pre-mRNA-splicing factor ATP-dependent RNA helicase DHX15 GN=DHX15		35		84	100	75
DHX9_HUMAN	ATP-dependent RNA helicase A GN=DHX9	46	102	35	113	40	150
DIP2B_HUMAN	Disco-interacting protein 2 homolog B GN=DIP2B							49		37
DNM1L_HUMAN	Dynamin-1-like protein GN=DNM1L						46
DPP4_HUMAN	Dipeptidyl peptidase 4 GN=DPP4								38	38		32
DPPA4_HUMAN	Developmental pluripotency-associated protein 4 GN=DPPA4						39					48
E41L1_HUMAN	Band 4.1-like protein 1 GN=EPB41L1							53	58			44
E41L5_HUMAN	Band 4.1-like protein 5 GN=EPB41L5							41		41
EF1A1_HUMAN	Elongation factor 1-alpha 1 GN=EEF1A1	228	146	172	217	241	191	192	134	118	47	76	110
EF1A2_HUMAN	Elongation factor 1-alpha 2 GN=EEF1A2	119		119	131	131	98
EF1G_HUMAN	Elongation factor 1-gamma GN=EEF1G		45	34	48	62	44					33
EF2_HUMAN	Elongation factor 2 GN=EEF2	293	145	232	188	222	206	93	95	62	98	115	104
EGFR_HUMAN	Epidermal growth factor receptor GN=EGFR			34					33	42
EHD1_HUMAN	EH domain-containing protein 1 GN=EHD1				40			62	56	66	39	38	35
EHD2_HUMAN	EH domain-containing protein 2 GN=EHD2							38
EHD4_HUMAN	EH domain-containing protein 4 GN=EHD4							99	125	76	50	65	48
EIF3A_HUMAN	Eukaryotic translation initiation factor 3 subunit A GN=EIF3A				52		31
EIF3L_HUMAN	Eukaryotic translation initiation factor 3 subunit L GN=EIF3L	34		43	42	41	35
ENOA_HUMAN	Alpha-enolase GN=ENO1	248	206	199	230	230	158	224	174	178	55	48	50
ENOB_HUMAN	Beta-enolase GN=ENO3	137	84	154	111	139	95	100	81
ENPL_HUMAN	Endoplasmin GN=HSP90B1	51	65
EPCAM_HUMAN	Epithelial cell adhesion molecule GN=EPCAM	145	55	104	156	122	102	135	42	75	79	124	174
EPHA2_HUMAN	Ephrin type-A receptor 2 GN=EPHA2			36				52		77
EPHB3_HUMAN	Ephrin type-B receptor 3 GN=EPHB3								72	104	57		70
EPHB4_HUMAN	Ephrin type-B receptor 4 GN=EPHB4							171
ERF3A_HUMAN	Eukaryotic peptide chain release factor GTP-binding subunit ERF3A GN=GSPT1							41
EZRI_HUMAN	Ezrin GN=EZR	78	129	82	146	245	241	185	107	106	169	150	230
F125A_HUMAN	Multivesicular body subunit 12A GN=FAM125A									66
FA84B_HUMAN	Protein FAM84B GN=FAM84B							46	59	47	37	71
FAS_HUMAN	Fatty acid synthase GN=FASN	305	398	237	219	247	188	140	94	123	74	116	98
FBXL2_HUMAN	F-box/LRR-repeat protein 2 GN=FBXL2	41		45
FKBP4_HUMAN	Peptidyl-prolyl cis-trans isomerase FKBP4 GN=FKBP4	58			75	69	48
FLNA_HUMAN	Filamin-A GN=FLNA									63
FLNB_HUMAN	Filamin-B GN=FLNB	50	53			35		75	53			48	42
FLOT1_HUMAN	Flotillin-1 GN=FLOT1									37
FPRP_HUMAN	Prostaglandin F2 receptor negative regulator GN=PTGFRN		60	32			32		57	54
FSCN1_HUMAN	Fascin GN=FSCN1	45	46	37		38
FXL13_HUMAN	F-box/LRR-repeat protein 13 GN=FBXL13												32
FYN_HUMAN	Tyrosine-protein kinase Fyn GN=FYN		38							38			40
G3P_HUMAN	Glyceraldehyde-3-phosphate dehydrogenase GN=GAPDH	248	322	284	234	220	157	176	252	311	33	140	134
G6PD_HUMAN	Glucose-6-phosphate 1-dehydrogenase GN=G6PD						57		32
G6PI_HUMAN	Glucose-6-phosphate isomerase GN=GPI		92		120	94	87	134	50	106	70	75	37
GBB1_HUMAN	Guanine nucleotide-binding protein G(I)/G(S)/G(T) subunit beta-1 GN=GNB1	40	50			36		186	109	75	48	43
GBB2_HUMAN	Guanine nucleotide-binding protein G(I)/G(S)/G(T) subunit beta-2 GN=GNB2				56	49	48	241	102	108	97	181	122
GBG12_HUMAN	Guanine nucleotide-binding protein G(I)/G(S)/G(O) subunit gamma-12 GN=GNG12										41		35
GBLP_HUMAN	Guanine nucleotide-binding protein subunit beta-2-like 1 GN=GNB2L1	58	72	95	114	112	122
GCNT3_HUMAN	Beta-1,3-galactosyl-O-glycosyl-glycoprotein beta-1,6-N-acetylglucosaminyltransferase 3 GN=GCNT3										82	88	165
GDF15_HUMAN	Growth/differentiation factor 15 GN=GDF15	31
GDIB_HUMAN	Rab GDP dissociation inhibitor beta GN=GDI2									60			38
GDIR1_HUMAN	Rho GDP-dissociation inhibitor 1 GN=ARHGDIA	61	57	38							32	38	36
GDN_HUMAN	Glia-derived nexin GN=SERPINE2				38
GLE1_HUMAN	Nucleoporin GLE1 GN=GLE1										32
GNA13_HUMAN	Guanine nucleotide-binding protein subunit alpha-13 GN=GNA13			40				57	39	63
GNAI1_HUMAN	Guanine nucleotide-binding protein G(i) subunit alpha-1 GN=GNAI1									56
GNAI2_HUMAN	Guanine nucleotide-binding protein G(i) subunit alpha-2 GN=GNAI2	32	34					129	99	87		43	60
GNAI3_HUMAN	Guanine nucleotide-binding protein G(k) subunit alpha GN=GNAI3									52	45	43
GNAL_HUMAN	Guanine nucleotide-binding protein G(olf) subunit alpha GN=GNAL			40
GNAS1_HUMAN	Guanine nucleotide-binding protein G(s) subunit alpha isoforms XLas GN=GNAS							112
GPBL1_HUMAN	Vasculin-like protein 1 GN=GPBP1L1							33
GRID2_HUMAN	Glutamate receptor delta-2 subunit GN=GRID2				37
GRIP1_HUMAN	Glutamate receptor-interacting protein 1 GN=GRIP1			33
GSTO1_HUMAN	Glutathione S-transferase omega-1 GN=GSTO1								40
GSTP1_HUMAN	Glutathione S-transferase P GN=GSTP1	114	70	114		47	41	162	49	76	36	67	68
GTR1_HUMAN	Solute carrier family 2, facilitated glucose transporter member 1 GN=SLC2A1	48	57	52	52	52	34	122	76	89	68	53	59
H2A1A_HUMAN	Histone H2A type 1-A GN=HIST1H2AA	72			99	76	98					34
H2A1B_HUMAN	Histone H2A type 1-B/E GN=HIST1H2AB			101			36	150	111	74	119		118
H2A2A_HUMAN	Histone H2A type 2-A GN=HIST2H2AA3		41					97				126	93
H2A2B_HUMAN	Histone H2A type 2-B GN=HIST2H2AB												95
H2AX_HUMAN	Histone H2A.x GN=H2AFX		116
H2AY_HUMAN	Core histone macro-H2A.1 GN=H2AFY										39	37
H2B1B_HUMAN	Histone H2B type 1-B GN=HIST1H2BB			299	290	207	248		96		322	314	303
H2B1C_HUMAN	Histone H2B type 1-C/E/F/G/I GN=HIST1H2BC	289	256					82		127
H3L_HUMAN	Histone H3-like	36		46
H4_HUMAN	Histone H4 GN=HIST1H4A	137	122	92	100	49	106	89	64		90	134	182
H90B2_HUMAN	Putative heat shock protein HSP 90-beta 2 GN=HSP90AB2P	80	91	118	38		35
HBA_HUMAN	Hemoglobin subunit alpha GN=HBA1							33	33
HBB_HUMAN	Hemoglobin subunit beta GN=HBB							45
HLAE_HUMAN	HLA class I histocompatibility antigen, alpha chain E GN=HLA-E							39
HNRPD_HUMAN	Heterogeneous nuclear ribonucleoprotein D0 GN=HNRNPD			51
HNRPF_HUMAN	Heterogeneous nuclear ribonucleoprotein F GN=HNRNPF					55
HNRPK_HUMAN	Heterogeneous nuclear ribonucleoprotein K GN=HNRNPK	47	78	45	73	48	59
HNRPQ_HUMAN	Heterogeneous nuclear ribonucleoprotein Q GN=SYNCRIP	33		34	43	32	48
HS105_HUMAN	Heat shock protein 105 kDa GN=HSPH1		36		71	44	68					35
HS71L_HUMAN	Heat shock 70 kDa protein 1-like GN=HSPA1L		115					78	86		83
HS90A_HUMAN	Heat shock protein HSP 90-alpha GN=HSP90AA1	314	240	205		55			84	181			75
HS90B_HUMAN	Heat shock protein HSP 90-beta GN=HSP90AB1	390	299	330	41	63	69	175		193	82	155
HSP71_HUMAN	Heat shock 70 kDa protein 1A/1B GN=HSPA1A	64	95	97	59	47	66	217	195	39	80	62	144
HSP74_HUMAN	Heat shock 70 kDa protein 4 GN=HSPA4	45	41	37	35	41	48
HSP76_HUMAN	Heat shock 70 kDa protein 6 GN=HSPA6		45						141
HSP7C_HUMAN	Heat shock cognate 71 kDa protein GN=HSPA8	253	257	176	36	66	64	304	222	263	142	82	148
IF2A_HUMAN	Eukaryotic translation initiation factor 2 subunit 1 GN=EIF2S1	54
IF2GL_HUMAN	Eukaryotic translation initiation factor 2 subunit 3-like protein GN=EIF2S3L	33	35
IF4A1_HUMAN	Eukaryotic initiation factor 4A-I GN=EIF4A1	94						46	38	41
IF6_HUMAN	Eukaryotic translation initiation factor 6 GN=EIF6	34
IFM1_HUMAN	Interferon-induced transmembrane protein 1 GN=IFITM1		67							48
IGSF8_HUMAN	Immunoglobulin superfamily member 8 GN=IGSF8										39
ILF2_HUMAN	Interleukin enhancer-binding factor 2 GN=ILF2	31	50	36
IMB1_HUMAN	Importin subunit beta-1 GN=KPNB1	50	34	32	51	48	31						34
IPO5_HUMAN	Importin-5 GN=IPO5		32	41
IPO9_HUMAN	Importin-9 GN=IPO9						31
IQGA1_HUMAN	Ras GTPase-activating-like protein IQGAP1 GN=IQGAP1				36	44	36	521	291	217	124	212	208
IST1_HUMAN	IST1 homolog GN=KIAA0174							104	79
ITA1_HUMAN	Integrin alpha-1 GN=ITGA1									69			33
ITA2_HUMAN	Integrin alpha-2 GN=ITGA2	78	55	83	137	127	94	60	66	43	93	113	89
ITA3_HUMAN	Integrin alpha-3 GN=ITGA3	103	74	69	92	40	61	42		68	36		40
ITA6_HUMAN	Integrin alpha-6 GN=ITGA6	40	36			45		325	168	185	112	75	99
ITB1_HUMAN	Integrin beta-1 GN=ITGB1	63	79	156	56	32	84	74	59	122	50	33
ITB4_HUMAN	Integrin beta-4 GN=ITGB4	65	144	86	82	76	69	414	198	366	230	257	236
ITB5_HUMAN	Integrin beta-5 GN=ITGB5							32		34
JAM1_HUMAN	Junctional adhesion molecule A GN=F11R			74					44	57	33
K1C10_HUMAN	Keratin, type I cytoskeletal 10 GN=KRT10	60	193	125	155	242	246	123	169	150	441	468	360
K1C12_HUMAN	Keratin, type I cytoskeletal 12 GN=KRT12							50
K1C14_HUMAN	Keratin, type I cytoskeletal 14 GN=KRT14		155	79			45		35	49
K1C16_HUMAN	Keratin, type I cytoskeletal 16 GN=KRT16	175	155	152						67
K1C18_HUMAN	Keratin, type I cytoskeletal 18 GN=KRT18							55		42
K1C9_HUMAN	Keratin, type I cytoskeletal 9 GN=KRT9	75	100	68	356	366	359	233	115		269	352	484
K1H2_HUMAN	Keratin, type I cuticular Ha2 GN=KRT32						32
K22E_HUMAN	Keratin, type II cytoskeletal 2 epidermal GN=KRT2			91	96	77	75	145	114	93	116
K2C1_HUMAN	Keratin, type II cytoskeletal 1 GN=KRT1	187	162	177	262	256	326	298	253	246	320	313	388
K2C5_HUMAN	Keratin, type II cytoskeletal 5 GN=KRT5		54	39
K2C6A_HUMAN	Keratin, type II cytoskeletal 6A GN=KRT6A	83		113		76				63	103	90
K2C6B_HUMAN	Keratin, type II cytoskeletal 6B GN=KRT6B		71										123
K2C7_HUMAN	Keratin, type II cytoskeletal 7 GN=KRT7			32
K2C71_HUMAN	Keratin, type II cytoskeletal 71 GN=KRT71									38
K2C73_HUMAN	Keratin, type II cytoskeletal 73 GN=KRT73			42
K2C8_HUMAN	Keratin, type II cytoskeletal 8 GN=KRT8		60	35	72			87	100	101	86	75	77
K6PP_HUMAN	6-phosphofructokinase type C GN=PFKP				71	37	48
KCNV1_HUMAN	Potassium voltage-gated channel subfamily V member 1 GN=KCNV1										34
KCRB_HUMAN	Creatine kinase B-type GN=CKB	111	77	42				52			34
KCTD9_HUMAN	BTB/POZ domain-containing protein KCTD9 GN=KCTD9		32
KI2L1_HUMAN	Killer cell immunoglobulin-like receptor 2DL1 GN=KIR2DL1	35
KPYM_HUMAN	Pyruvate kinase isozymes M1/M2 GN=PKM2	452	388	295	364	437	325	244	190	108	125	106	88
KU70_HUMAN	ATP-dependent DNA helicase 2 subunit 1 GN=XRCC6	126	119	36		49	56
KU86_HUMAN	ATP-dependent DNA helicase 2 subunit 2 GN=XRCC5	34	39		61	78	60
LAMA5_HUMAN	Laminin subunit alpha-5 GN=LAMA5		35
LAMC1_HUMAN	Laminin subunit gamma-1 GN=LAMC1				88
LAMP1_HUMAN	Lysosome-associated membrane glycoprotein 1 GN=LAMP1	52	81		60	102	77	43		32		45
LAMP2_HUMAN	Lysosome-associated membrane glycoprotein 2 GN=LAMP2		33					34
LAT1_HUMAN	Large neutral amino acids transporter small subunit 1 GN=SLC7A5		32	32						42
LDH6B_HUMAN	L-lactate dehydrogenase A-like 6B GN=LDHAL6B	33		49		52	92	107				55	38
LDHA_HUMAN	L-lactate dehydrogenase A chain GN=LDHA	65	101	101	153	159	193	156	50	87	60	174	96
LDHB_HUMAN	L-lactate dehydrogenase B chain GN=LDHB	54	96	84	112	131	133	115	112	157	115	142	78
LEG4_HUMAN	Galectin-4 GN=LGALS4							56	92	119
LG3BP_HUMAN	Galectin-3-binding protein GN=LGALS3BP	97	76	108	133	84	120	82	83	58		66	38
LMOD1_HUMAN	Leiomodin-1 GN=LMOD1							40
LRC57_HUMAN	Leucine-rich repeat-containing protein 57 GN=LRRC57		36
LSR_HUMAN	Lipolysis-stimulated lipoprotein receptor GN=LSR							50
LXN_HUMAN	Latexin GN=LXN				31	31
MACF1_HUMAN	Microtubule-actin cross-linking factor 1, isoforms 1/2/3/5 GN=MACF1												33
MAVS_HUMAN	Mitochondrial antiviral-signaling protein GN=MAVS												34
MCE1_HUMAN	mRNA-capping enzyme GN=RNGTT			32
MFGM_HUMAN	Lactadherin GN=MFGE8	46	51	56	32			50	47		33	67
MIF_HUMAN	Macrophage migration inhibitory factor GN=MIF		33
MITD1_HUMAN	MIT domain-containing protein 1 GN=MITD1							60		36
MOES_HUMAN	Moesin GN=MSN							137	141	164	259	228	273
MOT1_HUMAN	Monocarboxylate transporter 1 GN=SLC16A1			35	43	68	36	74
MOT4_HUMAN	Monocarboxylate transporter 4 GN=SLC16A3		35
MPZL1_HUMAN	Myelin protein zero-like protein 1 GN=MPZL1									33
MRP_HUMAN	MARCKS-related protein GN=MARCKSL1									66
MTAP_HUMAN	S-methyl-5~-thioadenosine phosphorylase GN=MTAP	126	91	138	68	90	77
MUC13_HUMAN	Mucin-13 GN=MUC13											32
MYH9_HUMAN	Myosin-9 GN=MYH9				35	61	43	31	36	43
MYL6_HUMAN	Myosin light polypeptide 6 GN=MYL6							55
MYO1C_HUMAN	Myosin-Ic GN=MYO1C	65	38		36			351	237	238	114	249	177
MYO1D_HUMAN	Myosin-Id GN=MYO1D							80	55	48		48	53
MYO5C_HUMAN	Myosin-Vc GN=MYO5C	45
MYOF_HUMAN	Myoferlin GN=MYOF		37			32
MYPC1_HUMAN	Myosin-binding protein C, slow-type GN=MYBPC1	38
NALP3_HUMAN	NACHT, LRR and PYD domains-containing protein 3 GN=NLRP3								30
NALP5_HUMAN	NACHT, LRR and PYD domains-containing protein 5 GN=NLRP5	41
NAV2_HUMAN	Neuron navigator 2 GN=NAV2										34
NDKA_HUMAN	Nucleoside diphosphate kinase A GN=NME1									48
NIBL1_HUMAN	Niban-like protein 1 GN=FAM129B							92	43	68	65	93	98
NICA_HUMAN	Nicastrin GN=NCSTN							38
NPM_HUMAN	Nucleophosmin GN=NPM1						54
NQO1_HUMAN	NAD(P)H dehydrogenase [quinone] 1 GN=NQO1		45	39			50
P4HA3_HUMAN	Prolyl 4-hydroxylase subunit alpha-3 GN=P4HA3		31
PA2G4_HUMAN	Proliferation-associated protein 2G4 GN=PA2G4			37
PARP1_HUMAN	Poly [ADP-ribose] polymerase 1 GN=PARP1			37
PCBP1_HUMAN	Poly(rC)-binding protein 1 GN=PCBP1		61
PCD12_HUMAN	Protocadherin-12 GN=PCDH12					39
PDC6I_HUMAN	Programmed cell death 6-interacting protein GN=PDCD6IP		63	36	37		40	236	160	163	92	62	57
PDCD6_HUMAN	Programmed cell death protein 6 GN=PDCD6							49	79		47	52
PGAM1_HUMAN	Phosphoglycerate mutase 1 GN=PGAM1	32	53
PGBM_HUMAN	Basement membrane-specific heparan sulfate proteoglycan core protein GN=HSPG2	31	49	57	69	68					162	185	132
PGK1_HUMAN	Phosphoglycerate kinase 1 GN=PGK1		35	84		34		57	55		32		36
PLAK_HUMAN	Junction plakoglobin GN=JUP	108	121	98	119	90	101	423	256	439	275	309	243
PLCB3_HUMAN	1-phosphatidylinositol-4,5-bisphosphate phosphodiesterase beta-3 GN=PLCB3							31
PLCD3_HUMAN	1-phosphatidylinositol-4,5-bisphosphate phosphodiesterase delta-3 GN=PLCD3												41
PLS1_HUMAN	Phospholipid scramblase 1 GN=PLSCR1							70
PLS3_HUMAN	Phospholipid scramblase 3 GN=PLSCR3				40
PLST_HUMAN	Plastin-3 GN=PLS3								37
PLXB2_HUMAN	Plexin-B2 GN=PLXNB2							101	132	78
PNCB_HUMAN	Nicotinate phosphoribosyltransferase GN=NAPRT1										34
PP1A_HUMAN	Serine/threonine-protein phosphatase PP1-alpha catalytic subunit GN=PPP1CA			42	56	152	162	61	66	107	42	105	49
PPIA_HUMAN	Peptidyl-prolyl cis-trans isomerase A GN=PPIA			68	36		42	73	65	98	69	57	39
PPM1A_HUMAN	Protein phosphatase 1A GN=PPM1A							33
PRDX1_HUMAN	Peroxiredoxin-1 GN=PRDX1		37						35	33
PRDX2_HUMAN	Peroxiredoxin-2 GN=PRDX2	54	35		51	40	54		37
PRDX6_HUMAN	Peroxiredoxin-6 GN=PRDX6			42	31	43			33	45		54
PRKDC_HUMAN	DNA-dependent protein kinase catalytic subunit GN=PRKDC			32			38
PROF1_HUMAN	Profilin-1 GN=PFN1	75	38	90			90	132	33	56	37	31	63
PROM1_HUMAN	Prominin-1 GN=PROM1	32					39	33			48	82	83
PSA_HUMAN	Puromycin-sensitive aminopeptidase GN=NPEPPS			47
PSA7L_HUMAN	Proteasome subunit alpha type-7-like GN=PSMA8							45
PSD12_HUMAN	26S proteasome non-ATPase regulatory subunit 12 GN=PSMD12				58	32
PTBP1_HUMAN	Polypyrimidine tract-binding protein 1 GN=PTBP1	37
PTPRK_HUMAN	Receptor-type tyrosine-protein phosphatase kappa GN=PTPRK							38					35
PUR2_HUMAN	Trifunctional purine biosynthetic protein adenosine-3 GN=GART				45
PUR6_HUMAN	Multifunctional protein ADE2 GN=PAICS	152	54	85	130	99	172	45	57	57	103	134	136
PYGB_HUMAN	Glycogen phosphorylase, brain form GN=PYGB				39	45	33	88	37		43	125	108
PYR1_HUMAN	CAD protein GN=CAD			39
PZP_HUMAN	Pregnancy zone protein GN=PZP				44	42	46				33	42	56
RAB10_HUMAN	Ras-related protein Rab-10 GN=RAB10				47		37	64		118		38
RAB14_HUMAN	Ras-related protein Rab-14 GN=RAB14										42		40
RAB15_HUMAN	Ras-related protein Rab-15 GN=RAB15	45	41					40	73	75
RAB1A_HUMAN	Ras-related protein Rab-1A GN=RAB1A	45	41						73
RAB2A_HUMAN	Ras-related protein Rab-2A GN=RAB2A	55	35	37					42
RAB35_HUMAN	Ras-related protein Rab-35 GN=RAB35							94	73	75		35
RAB5C_HUMAN	Ras-related protein Rab-5C GN=RAB5C	37						65	39	105
RAB6A_HUMAN	Ras-related protein Rab-6A GN=RAB6A	45	41					40	45	56
RAB7A_HUMAN	Ras-related protein Rab-7a GN=RAB7A	44	49	71	64	60	49	111	78	176	86	55	57
RAB8A_HUMAN	Ras-related protein Rab-8A GN=RAB8A							58
RAC1_HUMAN	Ras-related C3 botulinum toxin substrate 1 GN=RAC1		32					53		45
RAI3_HUMAN	Retinoic acid-induced protein 3 GN=GPRC5A	59	73	47				87	47	38	95	66	79
RALA_HUMAN	Ras-related protein Ral-A GN=RALA								51	87
RALB_HUMAN	Ras-related protein Ral-B GN=RALB							33		32
RAN_HUMAN	GTP-binding nuclear protein Ran GN=RAN	62	39	51	58	65	62	44	39	42
RAP1A_HUMAN	Ras-related protein Rap-1A GN=RAP1A	51	54	57	97	93	33	160			67	67	69
RAP1B_HUMAN	Ras-related protein Rap-1b GN=RAP1B							128	164	125
RAP2B_HUMAN	Ras-related protein Rap-2b GN=RAP2B	43			50	61	51	51	35	39	54	44	70
RAP2C_HUMAN	Ras-related protein Rap-2c GN=RAP2C							44
RASH_HUMAN	GTPase HRas GN=HRAS									40
RB11A_HUMAN	Ras-related protein Rab-11A GN=RAB11A								33
RB33B_HUMAN	Ras-related protein Rab-33B GN=RAB33B	45	41					40	45	56
REEP6_HUMAN	Receptor expression-enhancing protein 6 GN=REEP6				35
RFA1_HUMAN	Replication protein A 70 kDa DNA-binding subunit GN=RPA1						46
RHOA_HUMAN	Transforming protein RhoA GN=RHOA	47	32					60	45
RIT1_HUMAN	GTP-binding protein Rit1 GN=RIT1							39		41
RL11_HUMAN	60S ribosomal protein L11 GN=RPL11	88	84	59					34
RL12_HUMAN	60S ribosomal protein L12 GN=RPL12	78	34	42
RL14_HUMAN	60S ribosomal protein L14 GN=RPL14	34		38					61	39
RL15_HUMAN	60S ribosomal protein L15 GN=RPL15							36
RL18_HUMAN	60S ribosomal protein L18 GN=RPL18	32		53									45
RL23_HUMAN	60S ribosomal protein L23 GN=RPL23	32	33	33		71	72
RL4_HUMAN	60S ribosomal protein L4 GN=RPL4	45
RL5_HUMAN	60S ribosomal protein L5 GN=RPL5				42	47
RL6_HUMAN	60S ribosomal protein L6 GN=RPL6										43
RL7_HUMAN	60S ribosomal protein L7 GN=RPL7	32		51
RLA0_HUMAN	60S acidic ribosomal protein P0 GN=RPLP0	56	34	32	98	59	47					36
RRAS_HUMAN	Ras-related protein R-Ras GN=RRAS				87	63	54		34		80	65	76
RRAS2_HUMAN	Ras-related protein R-Ras2 GN=RRAS2		74					99		40		33
RS10_HUMAN	40S ribosomal protein S10 GN=RPS10		34
RS16_HUMAN	40S ribosomal protein S16 GN=RPS16	40		33
RS2_HUMAN	40S ribosomal protein S2 GN=RPS2	65	92	60	79	77	82	39					43
RS3_HUMAN	40S ribosomal protein S3 GN=RPS3	58	64	53		41	35
RS4X_HUMAN	40S ribosomal protein S4, X isoform GN=RPS4X	49	48	37	52	44	62
RS5_HUMAN	40S ribosomal protein S5 GN=RPS5		74	87		93	74						38
RS7_HUMAN	40S ribosomal protein S7 GN=RPS7				55		43
RS8_HUMAN	40S ribosomal protein S8 GN=RPS8		44	46					47				40
RS9_HUMAN	40S ribosomal protein S9 GN=RPS9	35
RSSA_HUMAN	40S ribosomal protein SA GN=RPSA	82	55	73	113	84	122
RUVB2_HUMAN	RuvB-like 2 GN=RUVBL2				36
S10AB_HUMAN	Protein S100-A11 GN=S100A11	51						88
S12A2_HUMAN	Solute carrier family 12 member 2 GN=SLC12A2							47	86	116		49
S29A1_HUMAN	Equilibrative nucleoside transporter 1 GN=SLC29A1			31
S38A2_HUMAN	Sodium-coupled neutral amino acid transporter 2 GN=SLC38A2	49	68	52	58	33	37
S39AE_HUMAN	Zinc transporter ZIP14 GN=SLC39A14					41
SAHH_HUMAN	Adenosylhomocysteinase GN=AHCY	66	40	44				41
SAP_HUMAN	Proactivator polypeptide GN=PSAP	34
SATT_HUMAN	Neutral amino acid transporter A GN=SLC1A4							47
SDC1_HUMAN	Syndecan-1 GN=SDC1											56	65
SDCB1_HUMAN	Syntenin-1 GN=SDCBP				110	70	89	66	81	78	124	128	181
SEPT2_HUMAN	Septin-2 GN=SEPT2					33		69		41
SERA_HUMAN	D-3-phosphoglycerate dehydrogenase GN=PHGDH			54
SF3B1_HUMAN	Splicing factor 3B subunit 1 GN=SF3B1		39
SHAN2_HUMAN	SH3 and multiple ankyrin repeat domains protein 2 GN=SHANK2							37
SLTM_HUMAN	SAFB-like transcription modulator GN=SLTM			36
SPEG_HUMAN	Striated muscle preferentially expressed protein kinase GN=SPEG												42
SPRE_HUMAN	Sepiapterin reductase GN=SPR				42	35
SQSTM_HUMAN	Sequestosome-1 GN=SQSTM1		42		42
SRC_HUMAN	Proto-oncogene tyrosine-protein kinase Src GN=SRC							93	46
SRPX2_HUMAN	Sushi repeat-containing protein SRPX2 GN=SRPX2												37
ST14_HUMAN	Suppressor of tumorigenicity 14 protein GN=ST14									74
SYAC_HUMAN	Alanyl-tRNA synthetase, cytoplasmic GN=AARS				46	58	59
SYFA_HUMAN	Phenylalanyl-tRNA synthetase alpha chain GN=FARSA				75
SYG_HUMAN	Glycyl-tRNA synthetase GN=GARS		54	39	45	78	61
SYLC_HUMAN	Leucyl-tRNA synthetase, cytoplasmic GN=LARS				58	35	53
SYNC_HUMAN	Asparaginyl-tRNA synthetase, cytoplasmic GN=NARS		38	33	31		32
SYSC_HUMAN	Seryl-tRNA synthetase, cytoplasmic GN=SARS				58
SYT1_HUMAN	Synaptotagmin-1 GN=SYT1		64		33		43
SYVC_HUMAN	Valyl-tRNA synthetase GN=VARS					58	41
SYWC_HUMAN	Tryptophanyl-tRNA synthetase, cytoplasmic GN=WARS						31
SYYC_HUMAN	Tyrosyl-tRNA synthetase, cytoplasmic GN=YARS	50		36
T4S4_HUMAN	Transmembrane 4 L6 family member 4 GN=TM4SF4							37
TAGL2_HUMAN	Transgelin-2 GN=TAGLN2									43
TALDO_HUMAN	Transaldolase GN=TALDO1								35
TBA1A_HUMAN	Tubulin alpha-1A chain GN=TUBA1A								93				168
TBA1B_HUMAN	Tubulin alpha-1B chain GN=TUBA1B	264	209	121	359	465	297	244		189	127	112	201
TBA1C_HUMAN	Tubulin alpha-1C chain GN=TUBA1C					377
TBA4A_HUMAN	Tubulin alpha-4A chain GN=TUBA4A											71
TBB2A_HUMAN	Tubulin beta-2A chain GN=TUBB2A	221	232					106	81	103	89	102	55
TBB2C_HUMAN	Tubulin beta-2C chain GN=TUBB2C	228	224	190			176	83		97
TBB3_HUMAN	Tubulin beta-3 chain GN=TUBB3						120
TBB4_HUMAN	Tubulin beta-4 chain GN=TUBB4	200	224
TBB5_HUMAN	Tubulin beta chain GN=TUBB	226	213	268	290	316	224
TBB6_HUMAN	Tubulin beta-6 chain GN=TUBB6	150	193
TBB8_HUMAN	Tubulin beta-8 chain GN=TUBB8											67
TCPA_HUMAN	T-complex protein 1 subunit alpha GN=TCP1	64	102	65	134	90	62
TCPB_HUMAN	T-complex protein 1 subunit beta GN=CCT2	38	59		71	88	87			48
TCPD_HUMAN	T-complex protein 1 subunit delta GN=CCT4	119	143	92	120	108	156	40	35
TCPE_HUMAN	T-complex protein 1 subunit epsilon GN=CCT5	66	80	87	81	74	52						53
TCPG_HUMAN	T-complex protein 1 subunit gamma GN=CCT3	119	133	137	74	59	34	39
TCPH_HUMAN	T-complex protein 1 subunit eta GN=CCT7	45		71	70	42	84
TCPQ_HUMAN	T-complex protein 1 subunit theta GN=CCT8	71	69	119						48
TCPW_HUMAN	T-complex protein 1 subunit zeta-2 GN=CCT6B	47	37			32	51					42
TCPZ_HUMAN	T-complex protein 1 subunit zeta GN=CCT6A	108	80	51	76	82	71					42
TERF1_HUMAN	Telomeric repeat-binding factor 1 GN=TERF1						35				34
TFR1_HUMAN	Transferrin receptor protein 1 GN=TFRC	38							34
TIGD7_HUMAN	Tigger transposable element-derived protein 7 GN=TIGD7					33
TKT_HUMAN	Transketolase GN=TKT						35				39	32	56
TPIS_HUMAN	Triosephosphate isomerase GN=TPI1			33				66	40	72			41
TPM3L_HUMAN	Putative tropomyosin alpha-3 chain-like protein PE=5									44
TRAP1_HUMAN	Heat shock protein 75 kDa, mitochondrial GN=TRAP1	184	100	86				105	84	95	64	73
TRRAP_HUMAN	Transformation/transcription domain-associated protein GN=TRRAP										36
TSN1_HUMAN	Tetraspanin-1 GN=TSPAN1							72	69	71	104	52	78
TSN14_HUMAN	Tetraspanin-14 GN=TSPAN14				34	47	36					57	47
TSN15_HUMAN	Tetraspanin-15 GN=TSPAN15							34	39	40
TSN3_HUMAN	Tetraspanin-3 GN=TSPAN3										55
TSN8_HUMAN	Tetraspanin-8 GN=TSPAN8							68			54		36
TT39A_HUMAN	Tetratricopeptide repeat protein 39A GN=TTC39A		36
TTC24_HUMAN	Tetratricopeptide repeat protein 24 GN=TTC24	32		33						48
TTYH3_HUMAN	Protein tweety homolog 3 GN=TTYH3	75						83		56		49	42
U520_HUMAN	U5 small nuclear ribonucleoprotein 200 kDa helicase GN=SNRNP200					40
UAP56_HUMAN	Spliceosome RNA helicase BAT1 GN=BAT1		38
UBA1_HUMAN	Ubiquitin-like modifier-activating enzyme 1 GN=UBA1	224	133	149	292	228	301	41	37	54		68	72
UBIQ_HUMAN	Ubiquitin GN=RPS27A	71	56	39	62		63	73	43	79	79	84	69
UBP7_HUMAN	Ubiquitin carboxyl-terminal hydrolase 7 GN=USP7					34
UGDH_HUMAN	UDP-glucose 6-dehydrogenase GN=UGDH							41	35	35
VAT1_HUMAN	Synaptic vesicle membrane protein VAT-1 homolog GN=VAT1			36
VILI_HUMAN	Villin-1 GN=VIL1							47	36	38
VPS35_HUMAN	Vacuolar protein sorting-associated protein 35 GN=VPS35		38
WD51A_HUMAN	WD repeat-containing protein 51A GN=WDR51A		35
XCT_HUMAN	Cystine/glutamate transporter GN=SLC7A11									32	55
XPO2_HUMAN	Exportin-2 GN=CSE1L		31	31	56	33	60					32	32
XYLB_HUMAN	Xylulose kinase GN=XYLB		32
YES_HUMAN	Proto-oncogene tyrosine-protein kinase Yes GN=YES1							50
ZN334_HUMAN	Zinc finger protein 334 GN=ZNF334								39
