# Supplementary material for: Discovery of a diagnostic biomarker for colon cancer through proteomic profiling of small extracellular vesicles
Source: BMC Cancer. 2018 Nov 1;18:1058. doi: 10.1186/s12885-018-4952-y (PMC6211419; doi:10.1186/s12885-018-4952-y)
Supplement: Supplementary file 2 — Table S2. Protein list of small-EVs from CRL1541 normal colon cell line. (XLSX 14 kb) [file 12885_2018_4952_MOESM2_ESM.xlsx]

## Sheet: Sheet1
prot_acc	prot_desc	Protein score
		CRL1541
		Analytical 1	Analytical 2	Analytical 3
1433E_HUMAN	14-3-3 protein epsilon GN=YWHAE			44
1433G_HUMAN	14-3-3 protein gamma GN=YWHAG			34
1433Z_HUMAN	14-3-3 protein zeta/delta GN=YWHAZ	89	36
ACTA_HUMAN	Actin, aortic smooth muscle GN=ACTA2	103
ACTB_HUMAN	Actin, cytoplasmic 1 GN=ACTB	209	132	222
ACTC_HUMAN	Actin, alpha cardiac muscle 1 GN=ACTC1			116
ACTN1_HUMAN	Alpha-actinin-1 GN=ACTN1	89	72	81
ALBU_HUMAN	Serum albumin GN=ALB	70	67
ALDOA_HUMAN	Fructose-bisphosphate aldolase A GN=ALDOA	40	84
AN18A_HUMAN	Ankyrin repeat domain-containing protein 18A GN=ANKRD18A		32
AN32B_HUMAN	Acidic leucine-rich nuclear phosphoprotein 32 family member B GN=ANP32B	40		43
ANX11_HUMAN	Annexin A11 GN=ANXA11		35
ANXA1_HUMAN	Annexin A1 GN=ANXA1	151	73	129
ANXA2_HUMAN	Annexin A2 GN=ANXA2	351	259	278
ANXA4_HUMAN	Annexin A4 GN=ANXA4	51
ANXA5_HUMAN	Annexin A5 GN=ANXA5	107	209	139
ANXA6_HUMAN	Annexin A6 GN=ANXA6	136	368	115
APOA1_HUMAN	Apolipoprotein A-I GN=APOA1	49		103
ARP3B_HUMAN	Actin-related protein 3B GN=ACTR3B		43
AT2B4_HUMAN	Plasma membrane calcium-transporting ATPase 4 GN=ATP2B4			40
ATS10_HUMAN	A disintegrin and metalloproteinase with thrombospondin motifs 10 GN=ADAMTS10	33
BL1S1_HUMAN	Biogenesis of lysosome-related organelles complex 1 subunit 1 GN=BLOC1S1		34
CAR11_HUMAN	Caspase recruitment domain-containing protein 11 GN=CARD11		32
CD44_HUMAN	CD44 antigen GN=CD44	52
CD9_HUMAN	CD9 antigen GN=CD9		68	31
CDKL2_HUMAN	Cyclin-dependent kinase-like 2 GN=CDKL2			39
CEP57_HUMAN	Centrosomal protein of 57 kDa GN=CEP57			34
CLH1_HUMAN	Clathrin heavy chain 1 GN=CLTC		39
CLIC1_HUMAN	Chloride intracellular channel protein 1 GN=CLIC1		36
CO1A1_HUMAN	Collagen alpha-1(I) chain GN=COL1A1			46
COF1_HUMAN	Cofilin-1 GN=CFL1	66	82	41
CP110_HUMAN	Centriolin GN=CEP110			32
CROCC_HUMAN	Rootletin GN=CROCC			33
DLG1_HUMAN	Disks large homolog 1 GN=DLG1	36
DYH7_HUMAN	Dynein heavy chain 7, axonemal GN=DNAH7		34
DYHC1_HUMAN	Cytoplasmic dynein 1 heavy chain 1 GN=DYNC1H1			36
EDIL3_HUMAN	EGF-like repeat and discoidin I-like domain-containing protein 3 GN=EDIL3	189	94	113
EF1A1_HUMAN	Elongation factor 1-alpha 1 GN=EEF1A1		35	111
EF1D_HUMAN	Elongation factor 1-delta GN=EEF1D			38
EF2_HUMAN	Elongation factor 2 GN=EEF2		38	33
EGLN_HUMAN	Endoglin GN=ENG	121	133	54
ENOA_HUMAN	Alpha-enolase GN=ENO1		63	43
ENOB_HUMAN	Beta-enolase GN=ENO3		47
EZRI_HUMAN	Ezrin GN=EZR	42		56
F10A1_HUMAN	Hsc70-interacting protein GN=ST13	33
FA10_HUMAN	Coagulation factor X GN=F10	53	54	57
FA9_HUMAN	Coagulation factor IX GN=F9		33
FINC_HUMAN	Fibronectin GN=FN1	585	760	577
FLNA_HUMAN	Filamin-A GN=FLNA			76
FLNB_HUMAN	Filamin-B GN=FLNB	32	53
G3P_HUMAN	Glyceraldehyde-3-phosphate dehydrogenase GN=GAPDH	129	104	168
GAS6_HUMAN	Growth arrest-specific protein 6 GN=GAS6		59
GDIR1_HUMAN	Rho GDP-dissociation inhibitor 1 GN=ARHGDIA			37
GNAI2_HUMAN	Guanine nucleotide-binding protein G(i) subunit alpha-2 GN=GNAI2		39
GTR1_HUMAN	Solute carrier family 2, facilitated glucose transporter member 1 GN=SLC2A1	43
H2A1B_HUMAN	Histone H2A type 1-B/E GN=HIST1H2AB		34	34
H2B1B_HUMAN	Histone H2B type 1-B GN=HIST1H2BB
HBB_HUMAN	Hemoglobin subunit beta GN=HBB	49
HMG3M_HUMAN	Putative high mobility group protein B3-like protein	41
HMGB1_HUMAN	High mobility group protein B1 GN=HMGB1	170	73
HS90A_HUMAN	Heat shock protein HSP 90-alpha GN=HSP90AA1	106	122	139
HS90B_HUMAN	Heat shock protein HSP 90-beta GN=HSP90AB1			78
HSP76_HUMAN	Heat shock 70 kDa protein 6 GN=HSPA6	56
HSP7C_HUMAN	Heat shock cognate 71 kDa protein GN=HSPA8	56	110	60
ITA3_HUMAN	Integrin alpha-3 GN=ITGA3	55	39
ITB1_HUMAN	Integrin beta-1 GN=ITGB1	61	76
K1C10_HUMAN	Keratin, type I cytoskeletal 10 GN=KRT10	78	87	48
K1C14_HUMAN	Keratin, type I cytoskeletal 14 GN=KRT14	90	57
K1C16_HUMAN	Keratin, type I cytoskeletal 16 GN=KRT16		35
K1C9_HUMAN	Keratin, type I cytoskeletal 9 GN=KRT9	64	75	44
K22E_HUMAN	Keratin, type II cytoskeletal 2 epidermal GN=KRT2	75
K2C1_HUMAN	Keratin, type II cytoskeletal 1 GN=KRT1	97	172	197
KCNH7_HUMAN	Potassium voltage-gated channel subfamily H member 7 GN=KCNH7			34
KI16B_HUMAN	Kinesin-like protein KIF16B GN=KIF16B	33
KPYM_HUMAN	Pyruvate kinase isozymes M1/M2 GN=PKM2	62	41	53
LDHA_HUMAN	L-lactate dehydrogenase A chain GN=LDHA	41	60	33
LEG1_HUMAN	Galectin-1 GN=LGALS1		37
MARCS_HUMAN	Myristoylated alanine-rich C-kinase substrate GN=MARCKS			47
MDR1_HUMAN	Multidrug resistance protein 1 GN=ABCB1		33
MFGM_HUMAN	Lactadherin GN=MFGE8	269	192	192
MOES_HUMAN	Moesin GN=MSN		37
NACA_HUMAN	Nascent polypeptide-associated complex subunit alpha GN=NACA	38	56	49
NIBL1_HUMAN	Niban-like protein 1 GN=FAM129B		38
NOL12_HUMAN	Nucleolar protein 12 GN=NOL12	37
NPM_HUMAN	Nucleophosmin GN=NPM1	114	162	76
NUCL_HUMAN	Nucleolin GN=NCL	126	104	96
OR2B2_HUMAN	Olfactory receptor 2B2 GN=OR2B2	33
OR2Z1_HUMAN	Olfactory receptor 2Z1 GN=OR2Z1	32
OSTP_HUMAN	Osteopontin GN=SPP1	70	71	76
PIAS1_HUMAN	E3 SUMO-protein ligase PIAS1 GN=PIAS1			33
POSTN_HUMAN	Periostin GN=POSTN	67	94	51
PP4R4_HUMAN	Serine/threonine-protein phosphatase 4 regulatory subunit 4 GN=PPP4R4	34		37
PRAME_HUMAN	Melanoma antigen preferentially expressed in tumors GN=PRAME		32
PRDX1_HUMAN	Peroxiredoxin-1 GN=PRDX1		43
PROF1_HUMAN	Profilin-1 GN=PFN1	63	44	59
PTMS_HUMAN	Parathymosin GN=PTMS	35	50	41
QOR_HUMAN	Quinone oxidoreductase GN=CRYZ			34
RAB10_HUMAN	Ras-related protein Rab-10 GN=RAB10	46	51	55
RAP1A_HUMAN	Ras-related protein Rap-1A GN=RAP1A	50	36	62
RLA1_HUMAN	60S acidic ribosomal protein P1 GN=RPLP1			38
RNF25_HUMAN	E3 ubiquitin-protein ligase RNF25 GN=RNF25	31
S12A2_HUMAN	Solute carrier family 12 member 2 GN=SLC12A2		34	42
SET_HUMAN	Protein SET GN=SET	37	44
SMC3_HUMAN	Structural maintenance of chromosomes protein 3 GN=SMC3		34	42
SPP24_HUMAN	Secreted phosphoprotein 24 GN=SPP2		40	32
STOM_HUMAN	Erythrocyte band 7 integral membrane protein GN=STOM	53	72
STON2_HUMAN	Stonin-2 GN=STON2	37	51
TAGL_HUMAN	Transgelin GN=TAGLN		40
TBA1A_HUMAN	Tubulin alpha-1A chain GN=TUBA1A	125	131	54
TBB2A_HUMAN	Tubulin beta-2A chain GN=TUBB2A	48	70	69
TBB2C_HUMAN	Tubulin beta-2C chain GN=TUBB2C			69
THRB_HUMAN	Prothrombin GN=F2	86	32	81
TLN1_HUMAN	Talin-1 GN=TLN1	56	38
TRAP1_HUMAN	Heat shock protein 75 kDa, mitochondrial GN=TRAP1	37	53
TSP1_HUMAN	Thrombospondin-1 GN=THBS1	38
TT39A_HUMAN	Tetratricopeptide repeat protein 39A GN=TTC39A			37
UBE2H_HUMAN	Ubiquitin-conjugating enzyme E2 H GN=UBE2H			46
UBIQ_HUMAN	Ubiquitin GN=RPS27A	45	45	49
VIME_HUMAN	Vimentin GN=VIM	37	48
VINC_HUMAN	Vinculin GN=VCL			49
VTNC_HUMAN	Vitronectin GN=VTN	52	53	59
WDR62_HUMAN	WD repeat-containing protein 62 GN=WDR62	33
